# Supplementary material for: Genome-Wide Knockout Screen Identifies Human Sialomucin CD164 as an Essential Entry Factor for Lymphocytic Choriomeningitis Virus
Source: mBio. 2022 May 3;13(3):e00205-22. doi: 10.1128/mbio.00205-22 (PMC9239079; doi:10.1128/mbio.00205-22)
Supplement: TABLE S3 [file mbio.00205-22-s0009.xlsx]

## Sheet: Sheet1
Name	Vendor	Dilution	Cat No
mouse anti-human CD164 clone N6B6	BD Pharmingen	1:200	551296
mouse IgG2a, κ Isotype Control	BD Pharmingen	1:200	555571
anti-VSV-G clone 8G5F11	Kerafast	1:10 000	EB0010
mouse anti-LCMV NP 1.1.3	Gift from of Michael J. Buchmeier	1:200	N/A
rat anti-human Cytokeratin-7 Clone 7D3	Sigma Millipore	1:50	MABT1490
goat anti-mouse IgG Alexa Fluor 488	Thermo Fisher Scientific	1:1000	A-11029
Goat Anti-Rat IgG H&L (TRITC)	abcam	1:1000	ab7094
donkey anti-rabbit 680	LI-COR	1:15 000	926-68073
donkey anti-mouse 800	LI-COR	1:15 000	926-32212
goat anti-mouse Cd164 polyclonal	R&D Systems	1:200	AF3118
rabbit anti-human CD164 polyclonal	Thermo Fisher Scientific	1:200	PA5-80418
rabbit anti-FLAG M2	Cell Signaling Technologies	1:500	14793S
mouse anti-GAPDH	Santa Cruz Biotechnology	1:500	sc-32233
NucBlue
